# Supplementary material for: Evaluating digital health literacy interventions for adults 45+ years: a scoping review
Source: Health Promot Int. 2026 Jun 9;41(3):daag080. doi: 10.1093/heapro/daag080 (PMC13247592; doi:10.1093/heapro/daag080)
Supplement: daag080_Supplementary_Data [file daag080_supplementary_data.zip]

Archive with 7 entries (7 files):
- Appendix S1.pdf
- Appendix S2.docx
- Appendix S3.docx
- Figure S1.pdf
- Figure S2.pdf
- Table S1.docx
- Table S2.docx
